# Supplementary material for: Effects of the Blending Ratio on the Design of Keratin/Poly(butylene succinate) Nanofibers for Drug Delivery Applications
Source: Biomolecules. 2021 Aug 12;11(8):1194. doi: 10.3390/biom11081194 (PMC8392087; doi:10.3390/biom11081194)
Supplement: Supplementary file 1 [file biomolecules-11-01194-s001.zip]

Archive with 1 entries (1 files):
- biomolecules-1264192-supplementary.pdf
